# Supplementary material for: Collagen-producing lung cell atlas identifies multiple subsets with distinct localization and relevance to fibrosis
Source: Nat Commun. 2020 Apr 21;11:1920. doi: 10.1038/s41467-020-15647-5 (PMC7174390; doi:10.1038/s41467-020-15647-5)
Supplement: Supplementary file 8 — Source Data [file 41467_2020_15647_MOESM8_ESM.xlsx]

## Sheet: Fig. 7d
Fig. 6d
Relative expression to Rps3
Slc7a10						Pi16						Hhip						Pdgfrb
Alveolar	Adventitial	Peribronchial	Mcam+	All GFP+		Alveolar	Adventitial	Peribronchial	Mcam+	All GFP+		Alveolar	Adventitial	Peribronchial	Mcam+	All GFP+		Alveolar	Adventitial	Peribronchial	Mcam+	All GFP+
0.548575	0.027231	0.023353	0.008409	0.455982		0.014085	1.08469	0.018595	4.63e-05	0.217213		0.111607	0.023761	4.43316	0.197478	0.18822		0.039161	0.137097	0.151908	0.535559	0.10555
0.488861	0.022273	0.055332	0.002429	0.277277		0.031659	1.51281	0.020945	0.000212	0.268118		0.113093	0.023045	4.63602	0.236729	0.104664		0.049211	0.136005	0.13333	0.382129	0.063208
0.595381	0.042508	0.018802	0.010089	0.484121		0.021392	1.73399	0.018023	0.000159	0.244387		0.144905	0.024844	5.62891	0.124051	0.227165		0.042544	0.199121	0.132885	0.496297	0.143955
0.724804	0.029334	0.006815	0.007277	0.450366		0.03407	1.56167	0.022694	0.001024	0.253875		0.136859	0.041868	6.96056	0.162643	0.195258		0.041639	0.164289	0.153864	0.531778	0.084677
0.585186	0.026684	0.01246	0.001847	0.393132		0.019941	1.54294	0.024227	0.000349	0.21582		0.136251	0.026525	7.72923	0.137558	0.164144		0.032158	0.132213	0.161727	0.398161	0.076475

## Sheet: Fig. 7f
Fig. 6f
% GFP+ of live cells
Alveolar	Adventitial	Peribronchial	Mcam+
0.66	0.95	0.049	0.057
0.36	0.77	0.31	0.066
0.72	1.29	0.094	0.042
0.25	1.76	0.29	0.1
0.55	1.17	0.43	0.11

## Sheet: Fig. 7g
Fig. 6g
Relative expression of Cthrc1 to Rps3
	Untreated					Transferred
Alveolar	6.5e-05	0.000458	0.00014	0.000154	9.14e-05	0.15074	0.145265	0.134214	0.174581	0.171296
Adventitial	0.003137	0.001719	0.003255	0.003142	0.002201	0.335669	0.251387	0.247361	0.45292	0.347356
Peribronchial	0.001233	0.002691	0.000575	0.000593	0.000962	0.045186	0.068052	0.107651	0.141065	0.100138
Mcam+	0.002178	0.001686	0.002181	0.002647	0.001636	0.124264	0.183935	0.110622	0.136996	0.226851

## Sheet: Fig. 8b
Fig. 7b
Relative expression to Rps3
Cthrc1							Col1a1							Acta2
Alveolar	Adventitial	Peribronchial	Mcam+	Cluster 8	All GFP+		Alveolar	Adventitial	Peribronchial	Mcam+	Cluster 8	All GFP+		Alveolar	Adventitial	Peribronchial	Mcam+	Cluster 8	All GFP+
0.01	0.048575	0.047809	0.017777	0.193669	0.029411		2.84119	5.91452	3.62137	1.5652	6.37814	2.6903		0.668434	0.524332	2.34623	16.3892	1.91489	1.60075
0.012942	0.032359	0.05801	0.028504	0.244638	0.044335		0.469235	4.05083	3.83913	1.52306	5.47899	3.62787		0.493403	0.471224	3.12273	19.4464	1.55132	2.16644
0.006301	0.039518	0.049741	0.021112	0.29707	0.044253		2.49843	6.2108	4.07038	2.19839	7.15673	3.35394		0.535896	0.591639	3.80533	19.4654	2.25642	2.05694
0.00554	0.028053	0.035891	0.038311	0.294114	0.039636		2.41387	4.33304	2.97953	1.58233	7.30612	3.08659		0.519124	0.586779	2.64492	16.9017	3.10088	1.57298

## Sheet: Fig. 8d
Fig. 7d
% covered area
	Cluster 8				Alveolar				Adventitial
24 hr	15.13	14.229	7.757	10.129	5.082	3.379	3.741	2.359	3.08	2.637	2.103	2.211
48 hr	21.225	21.317	13.067	17.142	9.069	8.168	6.574	4.382	5.716	6.96	4.309	3.785

## Sheet: Fig. 8e
Fig. 7e
% GFP+ of live cells
	Cluster 8	Alveolar	Adventitial
	0.41	0.26	0.19
	0.29	0.17	0.29
	0.7	0.11	0.35
	0.61	0.05	0.3
	0.74	0.12	0.24
	0.51	0.34

## Sheet: Sup. Fig. 7a
Supplementary Fig. 7a
Relative expression to Rps3
Npnt						Ces1d						Il33						Adh7						Aspn						Acta2
Alveolar	Adventitial	Peribronchial	Mcam+	All GFP+		Alveolar	Adventitial	Peribronchial	Mcam+	All GFP+		Alveolar	Adventitial	Peribronchial	Mcam+	All GFP+		Alveolar	Adventitial	Peribronchial	Mcam+	All GFP+		Alveolar	Adventitial	Peribronchial	Mcam+	All GFP+		Alveolar	Adventitial	Peribronchial	Mcam+	All GFP+
0.244888	0.045873	0.166617	0.046906	0.271858		0.235945	0.016691	0.066773	0.00883	0.138381		0.002646	0.078984	0.022324	0.002752	0.016294		0.009455	0.066426	0.014861	0.000498	0.022789		0.006977	0.044944	1.39619	0.308327	0.101761		0.021693	0.042885	0.603154	6.84027	0.60834
0.271005	0.042881	0.145636	0.04577	0.171153		0.210408	0.019184	0.080771	0.00425	0.137808		0.003423	0.094928	0.031225	0.001256	0.012595		0.032144	0.102774	0.017425	0.000181	0.028595		0.008797	0.060079	1.43652	0.290445	0.056783		0.035026	0.071087	0.624106	6.79354	0.561493
0.260482	0.074042	0.128307	0.052425	0.307784		0.253139	0.024798	0.052922	0.007961	0.206935		0.002934	0.11296	0.012207	0.00306	0.014139		0.01861	0.104258	0.008012	0.000533	0.030056		0.010015	0.072539	1.57648	0.258499	0.122883		0.037109	0.076343	0.649941	6.43067	0.811708
0.264021	0.045177	0.043869	0.039362	0.180112		0.23399	0.016228	0.05232	0.009687	0.174231		0.004549	0.154629	0.015651	0.003673	0.032724		0.032756	0.098299	0.014055	0.000532	0.041887		0.009775	0.070066	2.17916	0.237513	0.080095		0.030575	0.070067	0.987978	8.40473	1.3851
0.189826	0.038297	0.169705	0.106428	0.169223		0.24547	0.016714	0.073713	0.004207	0.206962		0.002181	0.090081	0.019313	0.000184	0.015117		0.018859	0.072709	0.013814	0.000301	0.028918		0.010214	0.072923	2.33799	0.276976	0.079537		0.029156	0.077156	0.785704	9.12343	0.628022

## Sheet: Sup. Fig. 7b
Supplementary Fig. 7b
Relative expression of Col1a1 to Rps3
	Untreated					Transferred
Alveolar	2.0537	2.14709	2.40293	2.87616	1.66401	5.89351	5.44022	3.4551	5.24933	6.22741
Adventitial	3.59447	4.18858	4.7496	5.12995	4.31797	9.47096	5.68943	6.92472	11.7722	8.26618
Peribronchial	0.940006	1.07871	1.32418	2.11585	1.68904	2.00874	2.47887	3.47488	5.14539	4.58972
Mcam+	0.819609	0.79973	1.00027	1.10491	0.951377	5.21022	6.54162	4.45431	4.06117	5.09528

## Sheet: Sup. Fig. 7c
Supplementary Fig. 7c
Relative expression to non-stimulation group
	TGF-b				TNF-a				EGF
Acta2	6.44993	6.00697	4.64388	3.98371	0.956534	0.904084	0.753612	0.437339	0.139239	0.10037	0.132163	0.076986
Col1a1	2.46989	2.60544	2.22788	2.03204	0.449583	0.394604	0.406684	0.341418	0.598693	0.460401	0.559694	0.449056
Cthrc1	34.0981	34.2608	31.8381	29.791	0.136872	0.224085	0.173324	0.353799	1.50107	1.08032	1.0353	1.15093
Postn	28.3629	23.0265	22.1505	15.6269	0.486162	0.686616	1.06029	0.684658	1.56475	0.721449	1.20865	0.835317
Tnc	2.82907	2.85322	2.38319	2.24008	0.835768	0.798982	0.671913	0.613806	0.587332	0.49354	0.547178	0.501025
Spp1	0.653527	0.632666	0.685625	0.59798	0.510195	0.552672	0.502215	0.520124	0.875414	0.954403	0.75336	0.796856
Fst	1.65755	2.3236	1.50201	1.29217	1.11762	0.920643	0.877655	1.03584	1.04937	1.11735	0.942433	1.29682

## Sheet: Sup. Fig. 8a
Supplementary Fig. 8a
Relative expression to Rps3
Day	Col1a1					Cthrc1					Fst					Spp1					Pdgfra
0	0.638628	0.712371	0.73991	0.726404		0.000139	8.79e-05	0.000116	0.000134		0.000807	0.001162	0.000802	0.001262		0.001618	0.002461	0.005844	0.002296		0.021972	0.024559	0.026229	0.020073
4	1.83953	1.61828	2.30278	1.77409		0.002951	0.001178	0.010863	0.001322		0.016466	0.010509	0.042294	0.010589		0.140756	0.061606	0.701571	0.073996		0.009381	0.009659	0.011217	0.010504
7	2.69566	2.48684	2.7799	2.27088	2.35483	0.004588	0.003211	0.004922	0.005358	0.003195	0.046634	0.031983	0.033506	0.034756	0.030894	1.19161	0.69861	0.915783	0.601672	0.393878	0.010336	0.011029	0.009535	0.00928	0.010358
10	3.89932	3.55884	3.33506	3.8666	2.87399	0.011475	0.007243	0.008255	0.014918	0.01745	0.022543	0.020438	0.03334	0.045309	0.059044	0.945799	0.604013	0.948444	1.64941	1.63905	0.012176	0.011102	0.011563	0.010151	0.011059
14	3.65955	4.39753	3.29145	3.73881	2.86378	0.011866	0.019198	0.00577	0.009992	0.008735	0.019775	0.041557	0.009946	0.025865	0.015427	0.50523	1.88312	0.351143	0.505856	0.331585	0.013297	0.01296	0.013161	0.013009	0.008846
21	2.15206	1.80955	1.45732	2.75835	2.0667	0.011348	0.00501	0.007248	0.012456	0.007352	0.011906	0.004666	0.007233	0.01465	0.009848	0.298156	0.071534	0.188327	0.247957	0.35055	0.017507	0.013654	0.007801	0.01473	0.014933

[truncated: 1 more sheets: Sub. Fig. 8b]
